# Supplementary material for: Most Monogenic Disorders Are Caused by Mutations Altering Protein Folding Free Energy
Source: Int J Mol Sci. 2024 Feb 6;25(4):1963. doi: 10.3390/ijms25041963 (PMC10888012; doi:10.3390/ijms25041963)
Supplement: Supplementary file 1 [file ijms-25-01963-s001.zip]

Archive with 1 entries (1 files):
- ijms-2825014-supplementary.pdf
